# Supplementary material for: Evolution and spread of a highly drug resistant strain of Mycobacterium tuberculosis in Papua New Guinea
Source: BMC Infect Dis. 2022 May 6;22:437. doi: 10.1186/s12879-022-07414-2 (PMC9077924; doi:10.1186/s12879-022-07414-2)
Supplement: Supplementary file 1 — Additional file 1:Table S1. Drug susceptibility testing data and accession numbers. [file 12879_2022_7414_MOESM1_ESM.xlsx]

## Sheet: Pheno
Accession No	BioProject	Province	Lineage	Date of collection	RIF	INH_0.1	INH 0.4	ETH	STR	PZA	AMK	KAN	CAP	OFX	MOX 1.0	LZD	BDQ	DEL	CFZ	PAS	ETHIO		ABBREVIATIONS
SAMN20841243	PRJNA757443	NCD	Lineage 2.2.1.1	2017-01-03	R	R	R	S	R	S	S	S	S	S	ND	ND	ND	ND	ND	ND	S		STR=STREPTOMYCIN
SAMN20841244	PRJNA757443	NCD	Lineage 2.2.1.1	2017-01-05	R	R	R	S	R	S	S	S	S	S	ND	ND	ND	ND	ND	ND	R		RIF=RIFAMPICIN
SAMN20981885	PRJNA757443	NCD	Lineage 4.8	2017-06-05	R	R	R	R	R	R	S	S	S	S	ND	ND	ND	ND	ND	ND	R		INH=ISONIAZID
SAMN20841232	PRJNA757443	NCD	Lineage 2.2.1.1	2017-06-04	R	R	S	S	S	S	S	S	S	S	ND	ND	ND	ND	ND	ND	S		ETH=ETHAMBUTOL
SAMN20981884	PRJNA757443	NCD	Lineage 4.8	2017-06-05	R	R	R	S	R	S	S	S	S	S	ND	ND	ND	ND	ND	ND	S		PZA=PYRZINAMIDE
SAMN20841233	PRJNA757443	NCD	Lineage 2.2.1.1	2017-06-09	R	R	R	S	S	S	S	S	S	S	ND	ND	ND	ND	ND	ND	S		OFX=OFLOXACIN
SAMN20841234	PRJNA757443	NCD	Lineage 2.2.1.1	2017-05-09	R	R	S	R	S	S	S	S	S	S	ND	ND	ND	ND	ND	ND	R		KAN=KANAMYCIN
SAMN20981883	PRJNA757443	NCD	Lineage 2.2.1.1	2017-07-05	R	R	R	S	S	S	S	S	S	S	ND	ND	ND	ND	ND	ND	R		AMK=AMIKACIN
SAMN20981882	PRJNA757443	NCD	Lineage 2.2.1.1	2017-07-05	R	R	R	S	R	S	S	S	S	S	ND	ND	ND	ND	ND	ND	R		CAP=CAPREOMYCIN
SAMN20841235	PRJNA757443	NCD	Lineage 2.2.1.1	2017-07-08	R	R	S	S	R	R	S	S	S	S	ND	ND	ND	ND	ND	ND	R		MOX=MOXIFLOXACIN
SAMN20841236	PRJNA757443	NCD	Lineage 2.2.1.1	2017-07-27	R	R	S	S	R	S	S	S	S	S	ND	ND	ND	ND	ND	ND	R		LZD=LINEZOLID
SAMN20841237	PRJNA757443	NCD	Lineage 2.2.1.1	2017-08-04	R	R	R	S	S	S	S	S	S	S	ND	ND	ND	ND	ND	ND	R		BDQ=BEDAQUILINE
SAMN20841238	PRJNA757443	NCD	Lineage 2.2.1.1	2017-01-13	R	R	R	S	R	S	S	S	S	S	ND	ND	ND	ND	ND	ND	S		DEL=DELAMANID
SAMN20841239	PRJNA757443	NCD	Lineage 2.2.1.1	2017-08-08	R	R	R	S	S	S	S	S	S	S	ND	ND	ND	ND	ND	ND	R		CFZ=CLOFAZIMINE
SAMN20841240	PRJNA757443	NCD	Lineage 2.2.1.1	2017-10-20	R	R	R	S	S	R	S	S	S	S	ND	ND	ND	ND	ND	ND	S		PAS=PARA SALICYCLIC ACID
SAMN20841241	PRJNA757443	NCD	Lineage 2.2.1.1	2017-11-08	R	R	R	S	R	S	S	S	S	S	ND	ND	ND	ND	ND	ND	R		ETHIO=ETHIONAMIDE
SAMN20841242	PRJNA757443	NCD	Lineage 2.2.1.1	2017-05-10	R	R	R	R	S	R	S	S	S	S	ND	ND	ND	ND	ND	ND	S		ND=NOT DONE
SAMN20981881	PRJNA757443	NCD	Lineage 2.2.1.1	2017-03-28	R	R	S	S	S	S	S	S	S	S	ND	ND	ND	ND	ND	ND	S
SAMN20841245	PRJNA757443	NCD	Lineage 2.2.1.1	2017-04-02	R	R	R	S	S	S	S	S	S	S	ND	ND	ND	ND	ND	ND	S		NCD=National Capital District
SAMN20841246	PRJNA757443	NCD	Lineage 2.2.1.1	2017-04-20	R	R	R	S	R	R	S	S	S	S	ND	ND	ND	ND	ND	ND	R		ENB=East New Britain
SAMN20841247	PRJNA757443	NCD	Lineage 2.2.1.1	2017-02-23	R	R	S	S	S	S	S	S	S	S	ND	ND	ND	ND	ND	ND	S		WNB=West New Britain
SAMN20841248	PRJNA757443	NCD	Lineage 2.2.1.1	2017-05-01	R	R	R	S	R	S	S	S	S	S	ND	ND	ND	ND	ND	ND	R		ESP=East Sepik province
SAMN20841249	PRJNA757443	NCD	Lineage 2.2.1.1	2017-05-04	R	R	R	S	R	S	S	S	S	S	ND	ND	ND	ND	ND	ND	S		EHP=East Highland Province
SAMN20981880	PRJNA757443	NCD	Lineage 2.2.1.1	2017-03-28	R	R	R	R	R	R	S	S	S	S	ND	ND	ND	ND	ND	ND	R		SHP=Southern Highland Province
SAMN20841250	PRJNA757443	NCD	Lineage 2.2.1.1	2018-03-26	R	R	S	S	R	R	S	S	R	R	ND	ND	ND	ND	ND	ND	R
SAMN20841251	PRJNA757443	NCD	Lineage 2.2.1.1	2018-04-16	R	R	R	R	R	S	S	S	S	S	ND	ND	ND	ND	ND	ND	R
SAMN20841252	PRJNA757443	NCD	Lineage 2.2.1.1	2018-04-18	R	R	S	S	R	R	R	R	R	S	ND	ND	ND	ND	ND	ND	R
SAMN20981878	PRJNA757443	NCD	Lineage 2.2.1.1	2018-04-20	R	R	R	S	R	S	S	S	S	S	ND	ND	ND	ND	ND	ND	R
SAMN20981877	PRJNA757443	NCD	Lineage 2.2.1.1	2018-05-15	R	R	R	S	S	S	S	S	S	S	ND	ND	ND	ND	ND	ND	S
SAMN20841253	PRJNA757443	NCD	Lineage 4.8	2018-05-21	R	R	S	S	R	S	S	R	S	R	ND	ND	ND	ND	ND	ND	R
SAMN20981876	PRJNA757443	ENB	Lineage 2.2.1.1	2018-05-15	R	R	S	S	S	S	S	S	S	S	ND	ND	ND	ND	ND	ND	R
SAMN20981875	PRJNA757443	GULF	Lineage 2.2.1.1	2018-05-08	R	R	R	R	R	R	S	S	S	S	ND	ND	ND	ND	ND	ND	S
SAMN20981874	PRJNA757443	WNB	Lineage 2.2.1.1	2018-05-08	R	R	R	S	S	S	S	S	S	S	ND	ND	ND	ND	ND	ND	R
SAMN20981873	PRJNA757443	NCD	Lineage 2.2.1.1	2018-05-15	R	R	R	R	R	R	S	S	S	S	ND	ND	ND	ND	ND	ND	R
SAMN20841254	PRJNA757443	NCD	Lineage 2.2.1.1	2018-05-22	R	R	R	R	R	S	S	S	S	S	ND	ND	ND	ND	ND	ND	R
SAMN20981872	PRJNA757443	NCD	Lineage 2.2.1.1	2018-06-03	R	R	R	S	S	S	S	S	S	S	ND	ND	ND	ND	ND	ND	S
SAMN20981871	PRJNA757443	ESP	Lineage 4.8	2018-06-03	R	R	R	S	S	S	S	S	S	S	ND	ND	ND	ND	ND	ND	S
SAMN20841255	PRJNA757443	NCD	Lineage 2.2.1.1	2018-06-04	R	R	R	R	R	R	S	S	S	S	ND	ND	ND	ND	ND	ND	R
SAMN20981870	PRJNA757443	NCD	Lineage 2.2.1.1	2018-07-01	R	R	R	S	S	S	S	S	S	S	ND	ND	ND	ND	ND	ND	S
SAMN20981869	PRJNA757443	NCD	Lineage 2.2.1.1	2018-07-06	R	R	R	S	R	S	S	S	S	S	S	ND	ND	ND	ND	ND	S
SAMN20841256	PRJNA757443	NCD	Lineage 2.2.1.1	2018-07-06	R	R	R	R	S	R	S	S	S	S	S	ND	ND	ND	ND	ND	S
SAMN20841257	PRJNA757443	MOROBE	Lineage 2.2.1.1	2018-07-06	R	R	R	R	R	R	S	S	S	S	S	ND	ND	ND	ND	ND	R
SAMN20841258	PRJNA757443	CHIMBU	Lineage 4.8	2018-06-18	R	R	R	S	S	S	S	S	S	S	S	ND	ND	ND	ND	ND	S
SAMN20981868	PRJNA757443	NCD	Lineage 2.2.1.1	2018-07-12	R	R	R	R	R	S	S	S	S	S	S	ND	ND	ND	ND	ND	R
SAMN20841259	PRJNA757443	NCD	Lineage 2.2.1.1	2018-07-17	R	R	R	S	R	R	S	S	S	S	S	ND	ND	ND	ND	ND	R
SAMN20981867	PRJNA757443	MOROBE	Lineage 2.2.1.1	2018-07-12	R	R	R	S	S	S	S	S	S	S	S	ND	ND	ND	ND	ND	S
SAMN20841260	PRJNA757443	NCD	Lineage 2.2.1.1	2018-07-11	R	R	S	R	R	S	S	S	S	S	S	ND	ND	ND	ND	ND	R
SAMN20841261	PRJNA757443	MOROBE	Lineage 2.2.1.1	2018-07-23	R	R	S	S	R	S	S	S	S	S	S	ND	ND	ND	ND	ND	S
SAMN20981866	PRJNA757443	MOROBE	Lineage 2.2.1.1	2018-08-02	R	R	S	S	R	S	S	S	S	S	S	ND	ND	ND	ND	ND	R
SAMN20981865	PRJNA757443	HELA	Lineage 2.2.1.1	2018-08-02	R	R	R	S	R	R	S	S	S	S	S	ND	ND	ND	ND	ND	R
SAMN20841262	PRJNA757443	GULF	Lineage 2.2.1.1	2018-08-09	R	R	R	S	S	S	S	S	S	R	R	ND	ND	ND	ND	ND	S
SAMN20841263	PRJNA757443	NCD	Lineage 2.2.1.1	2018-09-17	R	R	S	S	R	S	S	S	S	S	S	ND	ND	ND	ND	ND	S
SAMN20841264	PRJNA757443	NCD	Lineage 2.2.1.1	2018-08-13	R	R	R	S	S	S	S	S	S	S	S	ND	ND	ND	ND	ND	S
SAMN20841265	PRJNA757443	NCD	Lineage 2.2.1.1	2018-07-10	R	R	R	S	S	R	S	S	S	S	S	ND	ND	ND	ND	ND	S
SAMN20841266	PRJNA757443	NCD	Lineage 2.2.1.1	2018-08-29	R	R	R	S	R	S	S	S	S	S	S	ND	ND	ND	ND	ND	R
SAMN20841267	PRJNA757443	ENB	Lineage 2.2.1.1	2018-08-25	R	R	S	S	R	R	S	S	S	S	S	ND	ND	ND	ND	ND	R
SAMN20841268	PRJNA757443	ENB	Lineage 2.2.1.1	2018-08-27	R	R	R	S	S	S	S	S	S	S	S	ND	ND	ND	ND	ND	S
SAMN20841269	PRJNA757443	NCD	Lineage 2.2.1.1	2018-08-20	R	R	R	S	S	S	S	S	S	S	S	ND	ND	ND	ND	ND	S
SAMN20841270	PRJNA757443	MADANG	Lineage 4.8	2018-09-05	R	R	R	S	S	S	S	S	S	S	S	ND	ND	ND	ND	ND	R
SAMN20841271	PRJNA757443	GULF	Lineage 2.2.1.1	2018-09-21	R	R	S	S	R	S	S	S	S	S	S	ND	ND	ND	ND	ND	R
SAMN20841272	PRJNA757443	NCD	Lineage 4.8	2018-09-08	R	R	R	S	S	S	S	S	S	S	S	ND	ND	ND	ND	ND	S
SAMN20841273	PRJNA757443	NCD	Lineage 2.2.1.1	2018-09-26	R	R	R	S	R	R	S	S	S	S	S	ND	ND	ND	ND	ND	R
SAMN20841274	PRJNA757443	NCD	Lineage 4.8	2018-09-13	R	R	R	S	R	R	S	S	S	S	S	ND	ND	ND	ND	ND	R
SAMN20841275	PRJNA757443	MILNE BAY	Lineage 2.2.1.1	2018-10-15	R	R	R	S	R	S	S	S	S	S	S	ND	ND	ND	ND	ND	S
SAMN20841276	PRJNA757443	EHP	Lineage 4.8	2018-11-01	R	R	R	S	R	R	S	S	S	S	S	ND	ND	ND	ND	ND	R
SAMN20841277	PRJNA757443	NCD	Lineage 2.2.1.1	2018-12-17	R	R	R	R	S	R	S	S	S	S	S	ND	ND	ND	ND	ND	S
SAMN20841278	PRJNA757443	NCD	Lineage 2.2.1.1	2018-01-16	R	R	S	S	S	S	S	S	S	S	S	ND	ND	ND	ND	ND	S
SAMN20841279	PRJNA757443	MADANG	Lineage 2.2.1.1	2018-01-08	R	R	R	R	R	S	S	S	S	S	S	ND	ND	ND	ND	ND	R
SAMN20841280	PRJNA757443	SHP	Lineage 2.2.1.1	2018-01-15	R	R	S	S	S	S	S	S	S	S	S	ND	ND	ND	ND	ND	R
SAMN20841281	PRJNA757443	NCD	Lineage 2.2.1.1	2018-02-02	R	R	R	R	S	S	S	S	S	S	S	ND	ND	ND	ND	ND	R
SAMN20841282	PRJNA757443	MOROBE	Lineage 2.2.1.1	2018-01-23	R	R	R	R	R	R	S	S	S	S	S	ND	ND	ND	ND	ND	S
SAMN20981864	PRJNA757443	ESP	Lineage 2.2.1.1	2018-01-27	R	R	S	S	S	S	S	S	S	S	S	ND	ND	ND	ND	ND	S
SAMN20981863	PRJNA757443	ESP	Lineage 2.2.1.1	2018-01-27	R	R	R	S	R	S	S	S	S	S	S	ND	ND	ND	ND	ND	R
SAMN20841283	PRJNA757443	NCD	Lineage 2.2.1.1	2018-03-05	R	R	S	S	R	S	S	S	S	S	S	ND	ND	ND	ND	ND	R
SAMN20841284	PRJNA757443	NCD	Lineage 2.2.1.1	2018-02-13	R	R	R	S	S	S	S	S	S	S	S	ND	ND	ND	ND	ND	S
SAMN20841285	PRJNA757443	NCD	Lineage 4.8	2018-03-01	R	R	R	R	R	R	S	S	S	S	S	ND	ND	ND	ND	ND	R
SAMN20841286	PRJNA757443	NCD	Lineage 2.2.1.1	2018-03-09	R	R	S	S	S	R	S	S	S	S	S	ND	ND	ND	ND	ND	R
SAMN20981862	PRJNA757443	MOROBE	Lineage 2.2.1.1	2018-02-12	R	R	R	S	S	S	S	S	S	S	S	ND	ND	ND	ND	ND	S
SAMN20981861	PRJNA757443	ESP	Lineage 2.2.1.1	2018-02-27	R	R	R	S	R	S	S	S	S	S	S	ND	ND	ND	ND	ND	S
SAMN20841287	PRJNA757443	NCD	Lineage 2.2.1.1	2018-02-21	R	R	S	S	R	R	S	S	S	S	S	ND	ND	ND	ND	ND	R
SAMN20981860	PRJNA757443	WNB	Lineage 2.2.1.1	2018-02-16	R	R	R	R	R	R	S	S	S	S	S	ND	ND	ND	ND	ND	S
SAMN20841288	PRJNA757443	NCD	Lineage 4.8	2018-03-12	R	R	R	R	R	R	S	S	S	S	ND	ND	ND	ND	ND	ND	R
SAMN20841289	PRJNA757443	NCD	Lineage 4.8	2018-03-21	R	R	R	R	R	R	S	S	S	S	S	ND	ND	ND	ND	ND	R
SAMN20981859	PRJNA757443	MADANG	Lineage 2.2.1.1	2018-02-12	R	R	R	R	S	S	S	S	S	S	S	ND	ND	ND	ND	ND	R
SAMN20981858	PRJNA757443	SANDAUN	Lineage 2.2.1.1	2018-02-27	R	R	S	S	R	S	S	S	S	S	S	ND	ND	ND	ND	ND	R
SAMN20841290	PRJNA757443	NCD	Lineage 4.8	2018-02-29	R	R	S	S	S	S	S	R	S	S	ND	ND	ND	ND	ND	ND	R
SAMN20981857	PRJNA757443	WNB	Lineage 2.2.1.1	2018-02-16	R	R	S	S	R	S	S	S	S	S	S	ND	ND	ND	ND	ND	R
SAMN20841291	PRJNA757443	NCD	Lineage 2.2.1.1	2019-01-05	R	R	R	S	S	S	S	S	S	S	S	ND	ND	ND	ND	ND	S
SAMN20841292	PRJNA757443	NCD	Lineage 2.2.1.1	2019-01-12	R	R	R	S	R	S	S	S	S	S	S	ND	ND	ND	ND	ND	R
SAMN20841293	PRJNA757443	NCD	Lineage 2.2.1.1	2019-01-12	R	R	S	S	R	S	S	S	S	S	S	ND	ND	ND	ND	ND	R
SAMN20841294	PRJNA757443	NCD	Lineage 2.2.1.1	2019-01-13	R	R	R	S	R	R	S	S	S	S	S	ND	ND	ND	ND	ND	R
SAMN20841295	PRJNA757443	NCD	Lineage 2.2.1.1	2019-01-21	R	R	R	S	R	S	S	S	S	S	S	ND	ND	ND	ND	ND	R
SAMN20841296	PRJNA757443	NCD	Lineage 2.2.1.1	2019-01-10	R	R	S	S	S	S	S	S	S	S	S	ND	ND	ND	ND	ND	R
SAMN20981879	PRJNA757443	NCD	Lineage 2.2.1.1	2018-02-15	R	R	R	R	R	R	S	S	R	R	R	ND	ND	ND	ND	ND	R

## Sheet: Genotypic
	RIF			INH							ETH		STR		PZA		AMK_KAN	CAP	FLQ	LZD	BDQ	DEL	CFZ		PAS	ETHIO
Accession No	rpoB*	rpoC	rpoA	inhA_P	inhA	fabG1	srmR	katG	ndh	furA	embB	embA_p	rpsL	rrs	pncA	pncA-Rv2044c	rrs	tlyA	gyrA	rrl	Rv0678	ddn	Rv0678	ndh	thyA	fabG1
SAMN20841243	Ser450Leu	Ala521Asp	nil	nil	nil	nil	nil	Ser315Asn	nil	nil	nil	nil	nil	517C>T	nil	nil	nil	nil	nil	nil	nil	nil	nil	nil	nil	nil
SAMN20841244	Ser450Leu	Val483Gly	nil	-15C>T	Ile21Val	nil	nil	nil	Glu102fs	nil	Gln497Pro	nil	Lys43Arg	nil	Gln10Pro	nil	nil	nil	nil	nil	nil	nil	nil	Glu102fs	nil	-15C>T
SAMN20981885	Ser450Leu	Phe452Leu	nil	-15C>T	nil	nil	Pro345Ser	nil	nil	nil	Tyr319Ser	-16C>T	Lys43Arg	nil	Gly17fs	nil	nil	nil	nil	nil	nil	Arg23Gln	nil	nil	nil	-15C>T
SAMN20841232	Ser450Leu	nil	nil	nil	nil	Leu203Leu	nil	nil	nil	nil	nil	nil	nil	514A>C	nil	nil	nil	nil	nil	nil	nil	nil	nil	nil	nil	nil
SAMN20981884	Ser450Leu	nil	nil	nil	nil	nil	nil	Ser315Thr,	nil	nil	nil	nil	nil	nil	nil	nil	nil	nil	nil	nil	nil	nil	nil	nil	nil	nil
SAMN20841233	Ser450Leu	nil	nil	nil	nil	nil	nil	Ser315Thr	nil	nil	nil	nil	nil	nil	nil	nil	nil	nil	nil	nil	nil	nil	nil	nil	nil	nil
SAMN20841234	His445Asp	nil	nil	-15C>T	nil	nil	nil	nil	nil	nil	Met306Val	nil	nil	nil	nil	nil	nil	nil	nil	nil	nil	nil	nil	nil	nil	-15C>T
SAMN20981883	Ser450Leu	nil	nil	-8T>C	nil	nil	nil	Phe185Leu, Val68Ala	nil	nil	nil	nil	nil	nil	nil	nil	nil	nil	nil	nil	nil	nil	nil	nil	nil	-8T>C
SAMN20981882	Ser450Leu	Val483Gly	nil	-15C>T	Ile21Val	nil	nil	nil	Glu102fs	nil	Met306Ile	nil	Lys43Arg	nil	nil	nil	nil	nil	nil	nil	nil	nil	nil	Glu102fs	nil	-15C>T
SAMN20841235	Ser450Leu	nil	nil	-15C>T	nil	nil	nil	nil	nil	nil	nil	nil	nil	514A>C	Pro69Leu	nil	nil	nil	nil	nil	nil	nil	nil	nil	nil	-15C>T
SAMN20841236	Ser450Leu	Asn416Ser	nil	-15C>T	nil	nil	nil	nil	nil	nil	nil	nil	nil	514A>C	nil	nil	nil	nil	nil	nil	nil	nil	nil	nil	nil	-15C>T
SAMN20841237	Ser450Leu	nil	nil	-15C>T	Ile194Thr	nil	nil	nil	nil	nil	Met306Val	nil	Lys43Arg	nil	nil	nil	nil	nil	nil	nil	nil	nil	nil	nil	nil	-15C>T
SAMN20841238	Ser450Leu	Ala521Asp	nil	nil	nil	nil	nil	Ser315Asn	nil	nil	nil	nil	nil	517C>T	nil	nil	nil	nil	nil	nil	nil	nil	nil	nil	nil	nil
SAMN20841239	His445Asp	nil	nil	-15C>T	nil	nil	nil	nil	nil	nil	nil	nil	nil	nil	nil	nil	nil	nil	nil	nil	nil	nil	nil	nil	nil	-15C>T
SAMN20841240	Ser450Leu	Val483Ala	nil	nil	nil	Leu203Leu	nil	nil	nil	Tyr81* (C>A)	nil	nil	nil	nil	Asp12Ala	nil	nil	nil	nil	nil	nil	nil	nil	nil	nil	nil
SAMN20841241	Ser450Leu	nil	nil	-15C>T	nil	nil	nil	Ile364Thr	nil	nil	Gly406Asp	nil	nil	514A>C	Ile31Thr	nil	nil	nil	nil	nil	nil	nil	nil	nil	nil	-15C>T
SAMN20841242	Ser450Leu	Trp484Gly	nil	nil	nil	nil	nil	Ser315Thr	nil	nil	Met306Val	nil	nil	nil	Trp119fs	nil	nil	nil	nil	nil	nil	nil	nil	nil	nil	nil
SAMN20981881	Ser450Leu	nil	nil	nil	nil	Leu203Leu	nil	nil	nil	nil	nil	nil	nil	nil	nil	nil	nil	nil	nil	nil	nil	nil	nil	nil	nil	nil
SAMN20841245	Ser450Leu	nil	nil	nil	nil	nil	nil	Ser315Thr	nil	nil	nil	nil	nil	nil	nil	nil	nil	nil	nil	nil	nil	nil	nil	nil	nil	nil
SAMN20841246	Ser450Leu	Val483Gly	nil	-15C>T	Ile21Val	nil	nil	nil	Glu102fs	nil	Met306Val	nil	Lys43Arg	nil	Asp12Glu	nil	nil	nil	nil	nil	nil	nil	nil	Glu102fs	nil	-15C>T
SAMN20841247	Ser450Leu	nil	nil	nil	nil	nil	nil	Trp505Cys	nil	nil	nil	nil	nil	nil	nil	nil	nil	nil	nil	nil	nil	nil	nil	nil	nil	nil
SAMN20841248	Ser450Leu	nil	nil	-17G>T	Ile194Thr	nil	nil	nil	nil	nil	nil	nil	Lys43Arg	nil	nil	nil	nil	nil	nil	nil	nil	nil	nil	nil	nil	-17G>T
SAMN20841249	Leu452Pro	nil	nil	nil	nil	nil	nil	Ser315Thr	nil	nil	Gln497Pro	nil	nil	514A>C	nil	nil	nil	nil	nil	nil	nil	nil	nil	nil	nil	nil
SAMN20981880	Ser450Leu	Val483Gly	nil	-15C>T	Ile21Val	nil	nil	nil	Glu102fs	nil	Gln497Pro	nil	Lys43Arg	nil	Gln10Pro	nil	nil	nil	nil	nil	nil	nil	nil	Glu102fs	nil	-15C>T
SAMN20841250	Ser450Leu	Val483Gly	nil	-15C>T	Ile21Val	nil	nil	nil	Glu102fs	nil	Met306Val	nil	Lys43Arg	nil	Tyr103Asp	nil	nil	Arg133fs	Asp94Gly	nil	nil	nil	nil	Glu102fs	nil	-15C>T
SAMN20841251	Ser450Leu	Val483Gly	nil	-15C>T	Ile21Thr	nil	nil	nil	nil	nil	Met306Val	nil	Lys43Arg	nil	nil	nil	nil	nil	nil	nil	nil	nil	nil	nil	nil	-15C>T
SAMN20841252	Ser450Leu	Leu527Val	nil	-15C>T	nil	nil	nil	nil	Glu102fs	nil	Met306Ile	nil	Lys43Arg	1401A>G, -3741T>C	nil	.-11A>C	1401A>G, -3741T>C	nil	nil	nil	nil	nil	nil	Glu102fs	nil	-15C>T
SAMN20981878	His445Asp	nil	nil	-15C>T	nil	nil	nil	Trp191Arg	nil	nil	nil	nil	Lys43Arg	nil	nil	nil	nil	nil	nil	nil	nil	nil	nil	nil	nil	-15C>T
SAMN20981877	Ser450Leu	Val483Gly	nil	nil	nil	nil	nil	Ser315Thr	nil	nil	nil	nil	nil	nil	nil	nil	nil	nil	nil	nil	nil	nil	nil	nil	nil	nil
SAMN20841253	Ser450Leu	nil	nil	-15C>T	nil	nil	Pro345Ser	nil	nil	nil	nil	-16C>T	Lys88Arg	nil	nil	nil	nil	nil	Asp94Ala	nil	nil	Arg23Gln	nil	nil	nil	-15C>T
SAMN20981876	Ser450Leu	nil	nil	-15C>T	nil	nil	nil	nil	nil	nil	nil	nil	nil	nil	nil	nil	nil	nil	nil	nil	nil	nil	nil	nil	nil	-15C>T
SAMN20981875	Ser450Leu	nil	nil	nil	nil	Leu203Leu	nil	nil	nil	nil	Met306Val	nil	Lys43Arg	nil	Pro69Ser	nil	nil	nil	nil	nil	nil	nil	nil	nil	nil	nil
SAMN20981874	Ser450Leu	nil	nil	-15C>T	nil	nil	nil	Gly712Ala	nil	nil	nil	nil	nil	nil	nil	nil	nil	nil	nil	nil	nil	nil	nil	nil	nil	-15C>T
SAMN20981873	Ser450Leu	Val483Gly	nil	-15C>T	Ile21Val	nil	nil	nil	Glu102fs	nil	Met306Val	nil	Lys43Arg	nil	Tyr103Asp	nil	nil	nil	nil	nil	nil	nil	nil	Glu102fs	nil	-15C>T
SAMN20841254	Asp435Val	nil	nil	-15C>T	nil	nil	nil	nil	nil	nil	nil	-16C>T	Lys43Arg	nil	nil	nil	nil	nil	nil	nil	nil	nil	nil	nil	nil	-15C>T
SAMN20981872	His445Asp	nil	nil	nil	nil	nil	nil	Ser315Thr	nil	nil	nil	nil	nil	nil	nil	nil	nil	nil	nil	nil	nil	nil	nil	nil	nil	nil
SAMN20981871	Ser450Pro, Ser450* (C>A)	nil	nil	nil	nil	nil	nil	Ser315Arg	nil	nil	nil	nil	nil	nil	nil	nil	nil	nil	nil	nil	nil	nil	nil	nil	nil	nil
SAMN20841255	Ser450Leu	Val483Gly	nil	-15C>T	Ile21Val	nil	nil	nil	Glu102fs	nil	Gln497Pro	nil	Lys43Arg	nil	Gln10Pro	nil	nil	nil	nil	nil	nil	nil	nil	Glu102fs	nil	-15C>T
SAMN20981870	His445Asp	nil	nil	nil	nil	nil	nil	Ser315Thr	nil	nil	nil	nil	nil	nil	nil	nil	nil	nil	nil	nil	nil	nil	nil	nil	nil	nil
SAMN20981869	Ser450Leu	nil	nil	nil	nil	nil	nil	Ser315Thr	nil	nil	nil	nil	nil	514A>C	nil	nil	nil	nil	nil	nil	nil	nil	nil	nil	nil	nil
SAMN20841256	Ser450Leu	nil	nil	nil	nil	nil	nil	Ser315Thr	nil	nil	Gly406Asp	nil	nil	nil	Gln10Pro	nil	nil	nil	nil	nil	nil	nil	nil	nil	nil	nil
SAMN20841257	Ser450Leu	nil	nil	-8T>C	nil	nil	nil	Gln127Pro,	nil	nil	Gln497Pro	_16C>A	nil	514A>C	Val139Ala	nil	nil	nil	nil	nil	nil	nil	nil	nil	nil	-8T>C
SAMN20841258	Ser450Leu	nil	nil	nil	nil	nil	nil	Ser315Thr	nil	nil	nil	nil	nil	nil	nil	nil	nil	nil	nil	nil	nil	nil	nil	nil	nil	nil
SAMN20981868	Ser450Leu	nil	nil	-17G>T	Ile194Thr	nil	nil	nil	nil	nil	Met306Val	nil	Lys43Arg	nil	nil	nil	nil	nil	nil	nil	nil	nil	nil	nil	nil	-17G>T
SAMN20841259	Ser450Leu	Val483Gly	nil	-15C>T	Ile21Val	nil	nil	nil	Glu102fs	nil	Gln497Pro	nil	Lys43Arg	nil	Gln10Pro	nil	nil	nil	nil	nil	nil	nil	nil	Glu102fs	nil	-15C>T
SAMN20981867	Ser450Leu	nil	nil	nil	nil	nil	nil	Asn529fs	nil	nil	nil	nil	nil	nil	nil	nil	nil	nil	nil	nil	nil	nil	nil	nil	nil	nil
SAMN20841260	Ser450Leu	nil	nil	-15C>T	nil	nil	nil	nil	nil	nil	Met306Val	nil	Lys88Arg	nil	nil	nil	nil	nil	nil	nil	nil	nil	nil	nil	nil	-15C>T
SAMN20841261	Leu452Pro	nil	nil	nil	Ile194Thr	Leu203Leu	nil	nil	nil	nil	nil	nil	nil	514A>C	nil	nil	nil	nil	nil	nil	nil	nil	nil	nil	Gln111* (Q111STOP)	nil
SAMN20981866	Ser450Leu	nil	Thr187Pro	-15C>T	nil	nil	nil	nil	nil	nil	nil	nil	Lys88Arg	nil	nil	nil	nil	nil	nil	nil	nil	nil	nil	nil	nil	-15C>T
SAMN20981865	Ser450Leu	Val483Gly	nil	-15C>T	Ile21Val	nil	nil	nil	Glu102fs	nil	Gln497Pro	nil	Lys43Arg	nil	Asp12Asn	nil	nil	nil	nil	nil	nil	nil	nil	Glu102fs	nil	-15C>T
SAMN20841262	Ser450Leu	nil	nil	nil	nil	nil	nil	Asn138Ser, Gly548Ala, Arg643Leu	nil	nil	nil	nil	nil	nil	nil	nil	nil	nil	Ala90Val	nil	nil	nil	nil	nil	nil	nil
SAMN20841263	His445Asp	nil	nil	nil	Ile194Thr	Leu203Leu	nil	nil	nil	nil	nil	nil	nil	514A>C	nil	nil	nil	nil	nil	nil	nil	nil	nil	nil	Gln111* (Q111STOP)	nil
SAMN20841264	Ser450Leu	Val483Gly	nil	nil	nil	nil	nil	Ser315Thr	nil	nil	nil	nil	nil	nil	nil	nil	nil	nil	nil	nil	nil	nil	nil	nil	nil	nil
SAMN20841265	Ser450Leu	nil	nil	nil	nil	nil	nil	Met176Val	nil	nil	nil	nil	nil	nil	nil	.-11A>C	nil	nil	nil	nil	nil	nil	nil	nil	nil	nil
SAMN20841266	Ser450Leu	Val483Gly	nil	-17G>T	Ile194Thr	nil	nil	nil	nil	nil	nil	nil	Lys43Arg	nil	nil	nil	nil	nil	nil	nil	nil	nil	nil	nil	nil	-17G>T
SAMN20841267	Ser450Leu	Asn698Ser	nil	-15C>T	nil	nil	nil	nil	nil	nil	nil	nil	Lys43Arg	nil	Arg176Pro	nil	nil	nil	nil	nil	nil	nil	nil	nil	nil	-15C>T
SAMN20841268	Ser450Leu	nil	nil	nil	nil	nil	nil	Ser315Thr	nil	nil	nil	nil	nil	nil	nil	nil	nil	nil	nil	nil	nil	nil	nil	nil	nil	nil
SAMN20841269	Ser450Thr	nil	nil	nil	nil	nil	nil	Asp189Gly	nil	nil	nil	nil	nil	nil	nil	nil	nil	nil	nil	nil	nil	nil	nil	nil	nil	nil
SAMN20841270	delCATGG(Phe433_Asp435del)	nil	nil	-15C>T	nil	nil	nil	nil	nil	nil	nil	nil	nil	nil	nil	nil	nil	nil	nil	nil	nil	nil	nil	nil	nil	-15C>T
SAMN20841271	Ser450Leu	nil	nil	-15C>T	nil	nil	nil	nil	nil	nil	nil	nil	nil	514A>C	nil	nil	nil	nil	nil	nil	nil	nil	nil	nil	nil	-15C>T
SAMN20841272	Ser450Leu	nil	nil	nil	nil	nil	nil	Ser315Thr	nil	nil	nil	nil	nil	nil	nil	nil	nil	nil	nil	nil	nil	nil	nil	nil	nil	nil
SAMN20841273	Ser450Leu	Val483Gly	nil	-15C>T	Ile21Val	nil	nil	nil	Glu102fs	nil	Gln497Pro	nil	Lys43Arg	nil	Thr61fs (181_191)	nil	nil	nil	nil	nil	nil	nil	nil	Glu102fs	nil	-15C>T
SAMN20841274	Ser450Leu	nil	nil	-15C>T	nil	nil	Pro345Ser	nil	nil	nil	nil	-16C>T	Lys43Arg	nil	Gly17fs	nil	nil	nil	nil	nil	nil	Arg23Gln	nil	nil	nil	-15C>T
SAMN20841275	Ser450Leu	Val483Gly	nil	nil	nil	nil	nil	Ser315Thr	nil	nil	nil	nil	Lys88Arg	nil	nil	nil	nil	nil	nil	nil	nil	nil	nil	nil	nil	nil
SAMN20841276	Ser450Leu	nil	nil	-15C>T	nil	nil	Pro345Ser	nil	nil	nil	nil	-16C>T	Lys43Arg	nil	Gly17fs	nil	nil	nil	nil	nil	nil	Arg23Gln	nil	nil	nil	-15C>T
SAMN20841277	Ser450Leu	nil	nil	nil	nil	nil	nil	Ser315Thr	nil	nil	Met306Val	nil	nil	nil	Trp119fs	nil	nil	nil	nil	nil	nil	nil	nil	nil	nil	nil
SAMN20841278	His445Asp	nil	nil	nil	nil	nil	nil	-10A>C	nil	nil	nil	nil	nil	nil	nil	nil	nil	nil	nil	nil	nil	nil	nil	nil	nil	nil
SAMN20841279	Ser450Leu	Val483Gly	nil	-15C>T	nil	nil	nil	nil	nil	nil	Met306Val	nil	nil	514A>C	nil	nil	nil	nil	nil	nil	nil	nil	nil	nil	nil	-15C>T
SAMN20841280	Ser450Leu	nil	nil	-15C>T	nil	nil	nil	nil	nil	nil	nil	nil	nil	nil	nil	nil	nil	nil	nil	nil	nil	nil	nil	nil	nil	-15C>T
SAMN20841281	Asp435Val	nil	nil	-15C>T	nil	nil	nil	nil	nil	nil	Met306Val	nil	nil	nil	nil	nil	nil	nil	nil	nil	nil	nil	nil	nil	nil	-15C>T
SAMN20841282	Ser450Leu	nil	nil	nil	nil	nil	nil	Ser315Thr	nil	nil	Met306Val	nil	nil	514A>C	Ter187Argext*?	nil	nil	nil	nil	nil	nil	nil	nil	nil	nil	nil
SAMN20981864	Ser450Leu	nil	nil	nil	nil	Leu203Leu	nil	nil	nil	nil	nil	nil	nil	nil	nil	nil	nil	nil	nil	nil	nil	nil	nil	nil	nil	nil
SAMN20981863	Gln432Leu, Asp435Gly	nil	nil	-15C>T	nil	nil	nil	Gly680Asp	nil	nil	nil	nil	Lys88Arg	nil	nil	nil	nil	nil	nil	nil	nil	nil	nil	nil	nil	-15C>T
SAMN20841283	Ser450Ala	nil	nil	-15C>T	nil	nil	nil	nil	nil	nil	nil	nil	Lys43Arg	nil	nil	nil	nil	nil	nil	nil	nil	nil	nil	nil	nil	-15C>T
SAMN20841284	Ser450Leu	nil	nil	nil	nil	nil	nil	Ser315Thr	nil	nil	nil	nil	nil	nil	nil	nil	nil	nil	nil	nil	nil	nil	nil	nil	nil	nil
SAMN20841285	Ser450Leu	nil	nil	-15C>T	nil	nil	Pro345Ser	nil	nil	nil	Tyr319Ser	nil	Lys43Arg	nil	Gly17fs	nil	nil	nil	nil	nil	nil	Arg23Gln	nil	nil	nil	-15C>T
SAMN20841286	Ser450Leu	nil	nil	-15C>T	nil	nil	nil	nil	nil	nil	nil	nil	nil	nil	Pro69Ser	nil	nil	nil	nil	nil	nil	nil	nil	nil	nil	-15C>T
SAMN20981862	Ser450Leu	Leu449Arg	nil	nil	nil	nil	nil	Thr667Pro	nil	nil	nil	nil	nil	nil	nil	nil	nil	nil	nil	nil	nil	nil	nil	nil	nil	nil
SAMN20981861	Ser450Leu	nil	nil	nil	nil	Leu203Leu	nil	nil	nil	nil	nil	nil	nil	514A>C	nil	nil	nil	nil	nil	nil	nil	nil	nil	nil	nil	nil
SAMN20841287	Ser450Leu	Lys445Arg	nil	-15C>T	nil	nil	nil	Ile364Thr	nil	nil	nil	nil	nil	514A>C	Ile31Thr	nil	nil	nil	nil	nil	nil	nil	nil	nil	nil	-15C>T
SAMN20981860	Ser450Leu	nil	nil	nil	nil	nil	nil	Ser315Thr	nil	nil	Met306Val	nil	nil	514A>C	Ter187Argext*?	nil	nil	nil	nil	nil	nil	nil	nil	nil	nil	nil
SAMN20841288	Ser450Leu	nil	nil	-15C>T	nil	nil	Pro345Ser	nil	nil	nil	Tyr319Ser	nil	Lys43Arg	nil	Gly17fs	nil	nil	nil	nil	nil	nil	Arg23Gln	nil	nil	nil	-15C>T
SAMN20841289	Ser450Leu	nil	nil	-15C>T	nil	nil	Pro345Ser	nil	nil	nil	Met306Ile	nil	Lys43Arg	nil	Gly17fs	nil	nil	nil	nil	nil	nil	Arg23Gln	nil	nil	nil	-15C>T
SAMN20981859	Ser450Leu	Val483Gly	nil	-8T>C	nil	nil	nil	Ile266Ser	nil	nil	Met306Val	nil	nil	nil	nil	nil	nil	nil	nil	nil	nil	nil	nil	nil	nil	-8T>C
SAMN20981858	Ser450Leu	nil	nil	-15C>T	nil	nil	nil	nil	nil	nil	nil	nil	Lys88Arg	nil	nil	nil	nil	nil	nil	nil	nil	nil	nil	nil	nil	-15C>T
SAMN20841290	His445Asp	nil	nil	-15C>T	nil	nil	nil	nil	nil	nil	nil	nil	nil	nil	nil	nil	nil	nil	nil	nil	nil	nil	nil	nil	nil	-15C>T
SAMN20981857	Ser450Leu	nil	nil	-15C>T	nil	nil	nil	nil	nil	nil	nil	nil	Lys88Arg	nil	nil	nil	nil	nil	nil	nil	nil	nil	nil	nil	nil	-15C>T
SAMN20841291	Ser450Leu	nil	nil	nil	nil	nil	nil	Ser315Thr, Arg563Leu	nil	nil	Gly406Asp	nil	nil	nil	nil	nil	nil	nil	nil	nil	nil	nil	nil	nil	nil	nil
SAMN20841292	Ser450Leu	nil	nil	-15C>T	Ile21Val	nil	nil	nil	Glu102fs	nil	nil	nil	Lys43Arg	nil	nil	nil	nil	nil	nil	nil	nil	nil	nil	Glu102fs	nil	-15C>T
SAMN20841293	Ser450Leu	nil	nil	-15C>T	nil	nil	nil	nil	nil	nil	nil	nil	Lys43Arg	nil	nil	nil	nil	nil	nil	nil	nil	nil	nil	nil	nil	-15C>T
SAMN20841294	Ser450Leu	Val483Gly	nil	-15C>T	Ile21Val	nil	nil	nil	Glu102fs	nil	Met306Val	nil	Lys43Arg	nil	Asp12Glu	nil	nil	nil	nil	nil	nil	nil	nil	Glu102fs	nil	-15C>T
SAMN20841295	Ser450Leu	nil	nil	-17G>T	Ile194Thr	nil	nil	nil	nil	nil	nil	nil	Lys43Arg	nil	nil	nil	nil	nil	nil	nil	nil	nil	nil	nil	nil	-17G>T
SAMN20841296	Ser450Leu	Val483Gly	nil	-15C>T	Ile21Val	nil	nil	nil	Glu102fs	nil	Gln497Pro	nil	Lys43Arg	nil	Gln10Pro	nil	nil	nil	nil	nil	nil	nil	nil	Glu102fs	nil	-15C>T
SAMN20981879	Ser450Leu	Val483Gly	nil	-15C>T	Ile21Val	nil	nil	nil	Glu102fs	nil	Met306Val	nil	Lys43Arg	nil	Tyr103Asp	nil	nil	Arg133fs	Asp94Gly	nil	Asp47fs	nil	Asp47fs	Glu102fs	nil	-15C>T
